# Supplementary material for: Aberrant activation of IL-6/JAK/STAT3/FOSL1 signaling induces renal abnormalities in a Xenopus model of Joubert syndrome-related disorders
Source: J Biol Chem. 2025 Jun 24;301(8):110413. doi: 10.1016/j.jbc.2025.110413 (PMC12302719; doi:10.1016/j.jbc.2025.110413)
Supplement: Supplementary Data 2 [file mmc2.xlsx]

## Sheet: Sheet1
Table S-1. Primer sequences
Plasmid name		Primer sequence
pCS2+-xFOSL1	F	AAAAGGCCTATGAGTTTAAACCTTGGAGTAG
pCS2+-xFOSL1	R	AAACTCGAGATAGAGTCAGTAGGCTGTTAG
pCS2+-3Flag-xFOSL1-GR	F	AAAAGGCCTATGAGTTTAAACCTTGGAGTAG
pCS2+-3Flag-xFOSL1-GR	R	AAACTCGAGATAGAGTCAGTAGGCTGTTAG
pCS2+-EnR-xFOSL1-GR	F	AAAAGGCCTCTATGAGTTTAAACCTTGGAGTAG
pCS2+-EnR-xFOSL1-GR	R	AAACTCGAGATAGAGTCAGTAGGCTGTTAG
pCS2+-xCEP290(-52~394)-2HA	F	CCATCGATTCGAATTCAAGAAAGCCATAGCCGAACG
pCS2+-xCEP290(-52~394)-2HA	R	TAAGGGTAGGCTCGAGTTAATTCTCGCTCACTCTGACG
EnR, Dorosophila meganogaster Engrailed; GR, human Glucocorticoid Receptor ligand binding domain, F, Forward primer, R, Reverse primer.
