# Supplementary material for: Aberrant activation of IL-6/JAK/STAT3/FOSL1 signaling induces renal abnormalities in a Xenopus model of Joubert syndrome-related disorders
Source: J Biol Chem. 2025 Jun 24;301(8):110413. doi: 10.1016/j.jbc.2025.110413 (PMC12302719; doi:10.1016/j.jbc.2025.110413)
Supplement: Supplementary Data 3 [file mmc3.xlsx]

## Sheet: Sheet1
Supplemental Table 2. Primer sequences
Gene name	Forward	Reverse	Purpose
NA,K-ATPase gamma (FXYD2.S)	TGTGAGACTGAACTCATGGC	GCTATTGCCGCAAAGATGAG	qRT-PCR primers for kidney dissection quantification
PAX8.S	TTACCAGGGACTAGGAGCAA	GCTCCACCTAGCTGATTCAA	qRT-PCR primers for kidney dissection quantification
ACTC1.L	CCTGTACGCTTCTGGTCGTA	TCTCAAAGTCCAAAGCCACATA	qRT-PCR primers for kidney dissection quantification
NCAM1.L/NCAM1.S	GCGGGTACCTTCTAATAGTCAC	TGGCTGTGGTTCTGAAGG	qRT-PCR primers for kidney dissection quantification
KRT12.4.L	CACCAGAACACAGAGTACAAGC	CAACCTTCCCATCAACCA	qRT-PCR primers for kidney dissection quantification
ODC1.L	TTTGGTGCCACCCTTAAAAC	CCCATGTCAAAGACACATCG	qRT-PCR primers for RNA seq validation
IL1B.L	CGTTGCTTTGGGACTCTCTA	GAAACGGTTTAAGTCCTCGC	qRT-PCR primers for RNA seq validation
IL1B.S	GGTGGCTTTGCAGTTACAAG	AGATTCTTTCCAGCGAGTCC	qRT-PCR primers for RNA seq validation
ELF3.L	GACCACGAAAACTCAACTCA	TACCACGTGCAGAGTTCTTA	qRT-PCR primers for RNA seq validation
MAP3K8.L	GTTGCCAGAAAACATTGCAG	GGGCAATCATAATCCACAGTT	qRT-PCR primers for RNA seq validation
FOSL1.L	GATTTAGGGTGCAGTAGCCA	ATTCGAGGATGTGTGAGCTG	qRT-PCR primers for RNA seq validation
FOSL1.S	GAGCCTTCCCTCAGTCACAT	AGGACGAGTGATACTTCTGCTG	qRT-PCR primers for RNA seq validation
IL6.L	CGTCACTCCAGAACAAGCTAT	TCCTGAGGAGAAGCACCTAT	qRT-PCR primers for RNA seq validation
NOXO1.L	AGCCCACCTTCTTACTATGC	AGTATCTCGTGAGGCTTTGG	qRT-PCR primers for FOSL1 downstream target
MMP1.S	CTTTTTATTACAGAGACCGCCT	TGTTACAGAGCTTGGGGTC	qRT-PCR primers for FOSL1 downstream target
GDF15.S	GAGGCAGACCTTGTGTGATTAT	CCGACCTTTACTGCTGGATTTA	qRT-PCR primers for FOSL1 downstream target
MAP3K7CL.S	CACTGGCATTTCCGGATCTA	GCGCAATTTCCTTCTTCACT	qRT-PCR primers for FOSL1 downstream target
TRIM54.S	CGCTAAGGAGCTGATCAAGAAG	CTCGGAGACGTAATCCACATTC	qRT-PCR primers for FOSL1 downstream target
CEBPB.S	AGGTTACAGGAAAAGCGGAT	CGGCGTAACTTGTAATCGTT	qRT-PCR primers for FOSL1 downstream target
N4BP3.L	TTCGAATAAGAGACGGGCAC	GCCATGGAGATCTAGCAGAG	qRT-PCR primers for FOSL1 downstream target
CSF1.S	TATTAACCTAGCAGACCAGACA	ACAGCATAGCACTCAAACAC	qRT-PCR primers for FOSL1 downstream target
UPP2.L	GATCTGCCCTCAATGTTTGG	CTACATCATTGCGCTCTCCT	qRT-PCR primers for FOSL1 downstream target
